# Supplementary material for: Inequalities in the distribution of National Institutes of Health research project grant funding
Source: eLife. 2021 Sep 3;10:e71712. doi: 10.7554/eLife.71712 (PMC8448532; doi:10.7554/eLife.71712)
Supplement: Source code 1. [file elife-71712-code1.zip]

Archive with 2 entries (2 files):
- Revision RPG inequality 9 13 21 clean.Rmd
- __MACOSX/._Revision RPG inequality 9 13 21 clean.Rmd
