# Supplementary material for: Inequalities in the distribution of National Institutes of Health research project grant funding
Source: eLife. 2021 Sep 3;10:e71712. doi: 10.7554/eLife.71712 (PMC8448532; doi:10.7554/eLife.71712)
Supplement: Source code 1. [file elife-71712-code1.zip › Revision RPG inequality 9 13 21 clean.Rmd]

---
title: "Inequalities in the Distribution of National Institutes of Health Research Project Grant Funding"
author: 
- Michael Lauer, National Institutes of Health (NIH) Office of the Director (OD)
- Deepshikha Roychowdhury, NIH Office of Extramural Research (OER)
date: "`r Sys.Date()`"
output:
  pdf_document:
    keep_tex: true
  html_document: default
  word_document: default
indent: FALSE
header-includes:
- \usepackage{lineno}
- \linenumbers
fontsize: 11pt
urlcolor: blue
bibliography: RPG_ineq.bib
biblio-style: plain
link-citations: yes
---

# Abstract

Previous reports have described worsening inequalities of National Institutes of Health (NIH) funding. We analyzed Research Project Grant data through the end of Fiscal Year 2020, confirming worsening inequalities beginning at the time of the NIH budget doubling (1998-2003), while finding that trends in recent years have reversed for both investigators and institutions, but only to a modest degree. We also find that career-stage trends have stabilized, with equivalent proportions of early-, mid-, and late-career investigators funded from 2017 to 2020. The fraction of women among funded PIs continues to increase, but they are still not at parity. Analyses of funding inequalities show that inequalities for investigators, and to a lesser degree for institutions, have consistently been greater within groups (i.e., within groups by career stage, gender, race, and degree) than between groups.  

# Introduction

Over the past few years, there has been increasing interest [@RN300] in how the National Institutes of Health (NIH) funding support is distributed, with concern voiced by some that there may be excess concentration of support given to men and to the most well-funded late-career investigators.  In a report [@RN301] issued by an NIH Working Group to the Advisory Committee to the Director (ACD), it was noted that "In biomedical science, power stems from who has access to awards. The Working Group heard repeatedly that the concentration of funding in a relatively small number of investigators (who are overwhelmingly white, cisgender, straight men) incentivizes universities to protect researchers bringing in high levels of grant funding."

\vspace{11pt}

Recently published literature has raised concerns regarding how NIH distributes funding support.  One report [@RN307] which focused on all "R" grants found increasing inequality of funding support over 30 years (1985-2015).  A research letter [@RN308] found lower levels of support for grants in which women were identified as Principal Investigators.  Other reports have documented disproportionate aging of the research workforce [@RN309] and stresses particular to mid-career investigators [@RN310]; these reports are concerning given evidence that there is no correlation between research stage and scientific impact [@RN311].  

\vspace{11pt}

In 2017, the NIH considered imposing a cap [@Cap_Nexus] on individual-investigator research support through use of a "Grant Support Index or GSI" [@GSI_Nexus] which classified grants according to mechanism (e.g. R01, P01, U54) rather than according to dollars.  The GSI set a value of 7 for R01 grants, with lower values for "smaller" mechanisms like R03 or R21 and greater values for mechanisms like P01 or U54.  The proposed cap was set at 21, meaning that on average no investigator could be designated as PI on more than the equivalent of 3 R01 grants.  The proposed cap was highly controversial [@kaiserjun_8_updated_2017] and was dropped in favor of a different approach [@lauer_opinion_2017] that targeted funds directly towards early career investigators. 

\vspace{11pt}

Here we present updated data on distribution of NIH support for principal investigators ("PIs", keeping in mind that NIH issues awards to institutions [@Institution_Nexus], not to individual scientists) with particular attention to career stage, gender, race, and degree.  We focus on research project grants ("RPGs") as these comprise close to 80% of all NIH extramural research funding; we can also assess patterns that are independent of already well-known disparities for small business and non-RPG research grants.


```{r libraries, echo = FALSE, message = FALSE, warning=FALSE}
# Measures of funding inequality
# Data from DSAR (Deepshikha RoyChowdhury)
# Code by Deepshikha RoyChowdhury and Mike Lauer

setwd("~/OneDrive - National Institutes of Health/Files to save/Grant Cap Analyses")
options(scipen=999999)

library(ggplot2) # plots
library(patchwork) # Multi-panel plots
library(plyr) # data manipulation
library(reshape)# data manipulation
library(tidyverse) # data manipulation
library(finalfit) # for summary table
library(forcats) # work with factors
library(kableExtra) # table styles
library(tinytex) # For creation of pdf file output

```


```{r setup, echo = FALSE, message = FALSE, warning=FALSE, cache=FALSE}

###############################################################################

## Read in main PI data

load("~/OneDrive - National Institutes of Health/Files to save/Grant Cap Analyses/rpg_pi_anon_id.RData")
main<-rpg_pi_anon_id
rm(rpg_pi_anon_id)
names(main)<-casefold(names(main))

###################################  Data Dictionary ########################################

# fy = fiscal year
# profile_id = de-identified ID number unique to each principal investigator (PI) fiscal year pair
# ethnicity2 = ethnicity (e.g. Hispanic, not Hispanic)
# gender = gender (Male or Female)
# degree = highest level research and/or clinical degree(s)
# tot_doll = total dollars in research support in FY2020 inflation-adjusted dollars. Note values are pro-rated
#   for multi-PI grants (e.g. if there are two PI's, each gets credit for half the dollars). Inflation-adjustment
#   done with the Biomedical Research and Development Price Index (BRDPI).
# race = race
# age = career-stage (Early, Middle, or Late), where Early = age in years < 46, Middle = age in years 46 to 58, 
#   Late = age in years > 58
# number_rpg_desc = description in words of the number of distinct RPG grants (competing or noncompeting, but not
#   including supplements) assigned to that PI

# Mid-level career stage

main$age[main$age=='Mid']<-'Middle'

# For each PI-FY rank by funding, and calculate cumulative sums and percentages

pi_rank_funding<-main %>% mutate(counter=1) %>% group_by(fy) %>%
  mutate(rank_pi_fy=rank(-tot_doll)) %>% arrange(fy, rank_pi_fy) %>%
  mutate(rank_percent=100*rank_pi_fy/sum(counter)) %>%
  mutate(funding_percent=100*cumsum(tot_doll)/sum(tot_doll))

# Top centile

pi_top_centile<-pi_rank_funding %>% filter(rank_percent <= 1.0) %>%
  group_by(fy) %>% top_n(funding_percent, n=1) %>% select(fy, funding_percent) %>%
  mutate(variable='top_centile')
names(pi_top_centile)=c('fy','value','variable')

# Top decile

pi_top_decile<-pi_rank_funding %>% filter(rank_percent <= 10.0) %>%
  group_by(fy) %>% top_n(funding_percent, n=1) %>% select(fy, funding_percent) %>%
  mutate(variable='top_decile')
names(pi_top_decile)=c('fy','value','variable')

# Bottom 50%

pi_top_bottom_half<-pi_rank_funding %>% filter(rank_percent <= 50.0) %>%
  group_by(fy) %>% top_n(funding_percent, n=1) %>% mutate(bottom_half_funding_percent=
                                                         100-funding_percent) %>%
  select(fy, bottom_half_funding_percent) %>%
  mutate(variable='bottom_half')
names(pi_top_bottom_half)=c('fy','value','variable')

together<-rbind(pi_top_centile, pi_top_decile, pi_top_bottom_half)

pi_2020<-pi_rank_funding %>% filter(fy==2020) %>% mutate(counter=1)
pi_1995<-pi_rank_funding %>% filter(fy==1995) %>% mutate(counter=1)


```

# Results

## Distribution of Funding to RPG PIs Over Time

Figure \ref{fig:distribution_pi_funding} shows different measures of funding distribution to RPG PI's between fiscal years 1985 to 2020.  These measures reflect different approaches that economists use to assess income inequality; here we use RPG funding as the analogue of income.  We use 3 different measures:

* Proportion of funds going to the top 1%, or centile, as well as to the top 10%, or decile, [@saez_rise_2020] in contrast to the proportion to the bottom 50% (Panel A) or considered alone (Panel C).
* Standard deviation of the log of funding [@hoffmann_growing_2020], a measure that accounts for the well-documented skewness in funding and that is particularly sensitive to low and intermediate levels of funding (Panel B).
* The Theil T index [@conceicao_young_2000], a measure that is more sensitive to higher levels of funding (Panel D). Unlike other measures of inequality, the Theil Index is not intuitive.  However, it can be used to parse group data, allowing us to parse inequality into _within group_ and _between group_ components; for example, we can see whether there is a greater degree of inequality between men and women as opposed to within cohorts of men and women.

All 3 measures indicate greater inequalities in funding since the early 1990s through 2006 corresponding to the NIH-doubling and its aftermath; a plateau from 2006 to 2013; a rapid rise after 2013 (the year of sequestration) to 2017; and a decline approaching 2013 levels from 2018 to 2020. The inequalities are more striking among the most highly funded investigators (Panels C and D), where increases are noted with the NIH doubling (1998 to 2003) and in the first few years after the 2013 budget sequestration.  The top 1% of investigators received 8% of RPG funds in 1998; in recent years they received close to 10% of funds.  While this may not seem like much, we should keep in mind that a difference of 2% of RPG funds means that a small group of ~300 investigators are receiving in 2020 approximately \$420 million (inflation-adjusted) _more_ than they would have received by 1998 standards.  Given that the average RPG costs about \$500,000, this difference is the equivalent of 800 grants. Inequalities among investigators receiving low to intermediate levels of funding followed a somewhat different trajectory, decreasing during the NIH doubling while increasing after 2013. 

```{r distribution_pi_funding, dpi=300, echo = FALSE, message = FALSE, warning=FALSE, fig.cap="Distribution of Research Project Grant (RPG) Principal Investigator (PI) Funding, Fiscal Years 1985-2020.  Panel A: Percent of RPG funds distributed to the top centile, top decile, and bottom half of investigators.  Panel B: Standard deviation of the log of funding, a measure that focuses primarily on lower and intermediate levels of funding.  Panel C: Percent of RPG funds distributed solely to the top centile of investigators.  Panel D: Theil T index, a measure more sensitive to the highest funding levels, and hence has a similar appearance to percent of funds distributed to the top centile.  The vertical dotted lines refer to the beginning and end of the NIH doubling and the year of budget sequestration (2013).", fig.height=6.5, out.width="99%"}

plot1<- ggplot(together,
               aes(x=fy, y=value, label=value, shape=variable)) + theme_bw() +
  geom_line(aes(color=variable, group=variable), na.rm = TRUE, size=1) + 
  geom_point(aes(color=variable, group=variable), na.rm=TRUE, size=2)+
  scale_shape_discrete("",
                       breaks=c('top_centile','top_decile', 'bottom_half'),
                       labels=c('Top 1%','Top 10%', 'Bottom 50%')) +
  scale_color_discrete("",
                       breaks=c('top_centile','top_decile', 'bottom_half'),
                       labels=c('Top 1%','Top 10%', 'Bottom 50%')) +
  scale_x_continuous("\nFiscal Year", c(1990, 2000, 2010, 2020)) +
  scale_y_continuous("Percent Funding") + theme(legend.position = 'top') +
  coord_cartesian(ylim = c(0,40)) +
  geom_vline(xintercept=c(1998,2003,2013), linetype="dotted") +
  ggtitle("A") + theme(plot.title = element_text(face = "bold"))

log_sd_income_fy <- main %>% group_by(fy) %>%
  summarise(sd_log=sd(log(tot_doll)))

plot2<- ggplot(log_sd_income_fy,
               aes(x=fy, y=sd_log)) + theme_bw() +
  geom_line(na.rm = TRUE, size=1) + 
  geom_point(na.rm=TRUE, size=2)+
  scale_x_continuous("\nFiscal Year", c(1990, 2000, 2010, 2020)) +
  scale_y_continuous("SD of Log Funding") +
  geom_vline(xintercept=c(1998,2003,2013), linetype="dotted") +
  ggtitle("B") + theme(plot.title = element_text(face = "bold"))

plot3<- ggplot(subset(together, variable=='top_centile'),
               aes(x=fy, y=value)) + theme_bw() +
  geom_line(na.rm = TRUE, size=1) + 
  geom_point(na.rm=TRUE, size=2)+
  scale_shape_discrete("") +
  scale_x_continuous("\nFiscal Year", c(1990, 2000, 2010, 2020)) +
  scale_y_continuous("Percent Funding") +
  geom_vline(xintercept=c(1998,2003,2013), linetype="dotted") +
  ggtitle("C") + theme(plot.title = element_text(face = "bold"))


library(ineq) # economic inequality measures -- generate Theil index

year.counter <- as.integer(c(seq(1985,2020)))

TheilIndex <- function(x){
  return( ineq(x$tot_doll, type = c("Theil")))}

df.Theil <- matrix(0, length(year.counter),2)
for (j in 1:length(year.counter))
{
  raw.data.year <- subset(main, fy==year.counter[j], select=c(fy,  profile_id, tot_doll))
  Theil <- TheilIndex(raw.data.year)
  df.Theil[j,1] <- year.counter[j]
  df.Theil[j,2] <- Theil
}

df.Theil <-  as.data.frame(df.Theil)
colnames(df.Theil) <- c("FiscalYear","TheilIndex")

plot4<- ggplot(df.Theil, aes(x=FiscalYear, y=TheilIndex)) + theme_bw() +
  geom_line(na.rm = TRUE, size=1) + 
  geom_point(na.rm = TRUE, size=2) + 
  scale_x_continuous("Fiscal Year", c(1990, 2000, 2010, 2020)) +
  scale_y_continuous("Theil T Index") +
  geom_vline(xintercept=c(1998,2003,2013), linetype="dotted") +
  ggtitle("D") + theme(plot.title = element_text(face = "bold"))


(plot1 + plot2)/(plot3 + plot4) 
#ggsave("Figure 1.jpg", width = 8, height = 8, units = c("in"), dpi=600)


```

## Characteristics of the Most Highly Funded RPG Principal Investigators

Table \ref{tab:table_centile_fy2020} shows characteristics of `r prettyNum(sum(pi_2020$counter), big.mark=",")` principal investigators funded in fiscal year 2020 according to whether or not they were among the top funded centile.  We defined proxies for career stage according to age, with values of "early" (age < 46), "middle" (age 46 to 58), and "late" (age > 58).  Compared to the bottom 99%, the top 1% of investigators were in later career stages and more likely to be white, non-Hispanic, and to hold an MD degree (either alone or with a PhD).  The difference in funding levels is striking, with top 1% investigators receiving a median of $4.8 million compared to \$0.4 million for all others; they were also much more likely to be supported on multiple RPG grants. 

\vspace{11pt}


```{r table_centile_fy2020, echo = FALSE, message = FALSE, warning=FALSE}

# Characteristics of top 1% vs bottom 99% in FY2020

pi_rank_funding$age<-factor(as.character(pi_rank_funding$age))
characteristics<-pi_rank_funding %>% filter(fy==2020) %>%
  mutate(group_funding=ifelse(rank_percent <= 1, 'Top 1%', 'Bottom 99%')) %>%
  mutate(group_funding=factor(group_funding, levels=c("Top 1%", "Bottom 99%"))) %>% mutate(age=factor(age, levels=c("Early", "Middle", "Late", "Unknown"))) %>%
  mutate(tot_doll_m=tot_doll/1e6) %>%
mutate(race=fct_infreq(race)) %>%
mutate(degree=fct_infreq(degree))

library(sjlabelled)

set_label(characteristics$age)<-"Career Stage"
set_label(characteristics$gender)<-"Gender"
set_label(characteristics$race)<-"Race"
set_label(characteristics$degree)<-"Degree"
set_label(characteristics$tot_doll_m)<-"Funding in $Million"
set_label(characteristics$ethnicity2)<-"Ethnicity"
set_label(characteristics$number_rpg_desc)<-"Number of RPG Awards"

explanatory = c("age", "gender","race","ethnicity2", "degree", "tot_doll_m","number_rpg_desc")
dependent = "group_funding"
t1<- characteristics %>%
          summary_factorlist(dependent, explanatory,
                     p=FALSE, add_dependent_label=FALSE, add_col_totals = TRUE,
                     cont= "median", cont_range = TRUE)
t1<-t1 %>% filter(levels != "Unknown" & levels != "Withheld" & levels != "American Indian/Alaska Native" &  levels != "Native Hawaiian or Other Pacific Islander" & levels != "No")
t1[9,3]<-t1[10,3]<-t1[16,3]<-"ND"

names(t1)<-c('Characteristic', '', 'Top 1%', 'Bottom 99%')
knitr::kable(t1, row.names=FALSE, align=c("l", "l", "r","r"), caption="Investigator Characteristics According to Centile of Funding in Fiscal Year 2020. Values shown in parentheses are percentages for categorical variables and IQR for continuous variables. IQR = inter-quartile range. ND = not displayed due to small cell size. ", format = "latex", booktabs = TRUE, linesep="") %>%
          kable_styling()

```


```{r table_centile_fy1995, echo = FALSE, message = FALSE, warning=FALSE}

# Characteristics of top 1% vs bottom 99% in FY1995

pi_rank_funding$age<-factor(as.character(pi_rank_funding$age))
characteristics<-pi_rank_funding %>% filter(fy==1995) %>%
  mutate(group_funding=ifelse(rank_percent <= 1, 'Top 1%', 'Bottom 99%')) %>%
  mutate(group_funding=factor(group_funding, levels=c("Top 1%", "Bottom 99%"))) %>% mutate(age=factor(age, levels=c("Early", "Middle", "Late", "Unknown"))) %>%
  mutate(tot_doll_m=tot_doll/1e6) %>%
mutate(race=fct_infreq(race)) %>%
mutate(degree=fct_infreq(degree))

set_label(characteristics$age)<-"Career Stage"
set_label(characteristics$gender)<-"Gender"
set_label(characteristics$race)<-"Race"
set_label(characteristics$degree)<-"Degree"
set_label(characteristics$tot_doll_m)<-"Funding in $Million"
set_label(characteristics$number_rpg_desc)<-"Number of RPG Awards"

explanatory = c("age", "gender","race", "degree", "tot_doll_m","number_rpg_desc")
dependent = "group_funding"
t1<- characteristics %>%
          summary_factorlist(dependent, explanatory,
                     p=FALSE, add_dependent_label=FALSE, add_col_totals = TRUE,
                     cont= "median", cont_range = TRUE)
t1<-t1 %>% filter(levels != "Unknown" & levels != "Withheld" & levels != "American Indian/Alaska Native" &  levels != "Native Hawaiian or Other Pacific Islander")
t1[9,3]<-t1[10,3]<-t1[14,3]<-t1[20,3]<-"ND"

names(t1)<-c('Characteristic', '', 'Top 1%', 'Bottom 99%')
knitr::kable(t1, row.names=FALSE, align=c("l", "l", "r","r"), caption="Investigator Characteristics According to Centile of Funding in Fiscal Year 1995. Data on ethnicity are not provided due to high rates of missingness (more than one-third). Dollar values are inflation-adjusted to a FY2019 reference standard. Values shown in parentheses are percentages for categorical variables and IQR for continuous variables. IQR = inter-quartile range. ND = not displayed due to small cell size.", format = "latex", booktabs = TRUE, linesep="") %>%
          kable_styling()

```

Table \ref{tab:table_centile_fy1995} shows corresponding characteristics of `r prettyNum(sum(pi_1995$counter),big.mark=",")` principal investigators funded in fiscal year 1995, before the begining of the NIH doubling.  In contrast to 2020, career stage and race differences were less marked, but gender differences were more so.  During both eras (before the doubling and in most recent times) top centile investigators were much more likely to hold an MD degree. Consistent with prior literature [@RN309], the age range of all NIH funded investigators is skewing older over time. Another noteworthy difference between FY2020 and FY1995 is that much greater proportions of investigators were supported on multiple -- 3, 4, or 5 or more -- grants in FY2020 than in FY1995.

```{r distribution_pi_awardees, dpi=300, echo = FALSE, message = FALSE, warning=FALSE, fig.cap="Secular changes in the composition of the RPG PI Workforce from fiscal year 1985 to fiscal year 2020. Race data are shown from 1995 on due to high proportions of unknown values beforehand. Each plot shows the percentage of RPG PIs according to different groupings. All percentages add up to 100. Panel A: Career Stage. Panel B: Gender. Panel C: Race. Panel D: Degree.", fig.height=6.5, out.width="99%"}

##  Early, Mid, and Late Career Stages

pi_stage_funding_fy<-main %>% filter(age %in% c('Early', 'Late', 'Middle')) %>%
  mutate(early_stage=ifelse(age=='Early',1,0),
         mid_stage=ifelse(age=='Middle',1,0),
         late_stage=ifelse(age=='Late',1,0))

proportion_stage<-pi_stage_funding_fy %>% mutate(counter=1) %>%
  group_by(fy) %>%
  summarise(percent_early=100*sum(early_stage)/sum(counter),
            percent_mid=100*sum(mid_stage)/sum(counter),
            percent_late=100*sum(late_stage)/sum(counter))

frame_stage <- proportion_stage %>% gather(fiscal_year, value, percent_early:percent_late)
names(frame_stage)=c('fy', 'variable', 'value')

# Plot of awardees by stage

plot15<- ggplot(frame_stage,
               aes(x=fy, y=value, label=value, shape=variable)) + theme_bw()
plot15<- plot15 + geom_line(aes(color=variable, group=variable), na.rm = TRUE, size=1) + 
  geom_point(aes(color=variable, group=variable), na.rm=TRUE, size=2)+
  scale_shape_discrete("",
                       breaks=c('percent_early','percent_mid','percent_late'),
                       labels=c('Early', 'Middle', 'Late')) +
  scale_color_discrete("",
                       breaks=c('percent_early','percent_mid','percent_late'),
                       labels=c('Early', 'Middle', 'Late')) +
  scale_x_continuous("\nFiscal Year", c(1990, 2000, 2010, 2020)) +
  
  scale_y_continuous("Percent") + 
  theme(legend.position = "top") + 
  ggtitle("A") + theme(plot.title = element_text(face = "bold"))

##  Gender

pi_gender_funding_fy<-main %>% filter(gender %in% c('Male','Female')) %>%
  mutate(gender_male=ifelse(gender=='Male',1,0),
         gender_female=ifelse(gender=='Female',1,0))

proportion_gender<-pi_gender_funding_fy %>% mutate(counter=1) %>%
  group_by(fy) %>%
  summarise(percent_male=100*sum(gender_male)/sum(counter),
            percent_female=100*sum(gender_female)/sum(counter))

frame_stage <- proportion_gender %>% gather(fiscal_year, value, percent_male:percent_female)
names(frame_stage)=c('fy', 'variable', 'value')

# Plot of awardees by gender

plot16 <-ggplot(frame_stage,
               aes(x=fy, y=value, label=value, shape=variable)) + theme_bw()
plot16<- plot16 + geom_line(aes(color=variable, group=variable), na.rm = TRUE, size=1) + 
  geom_point(aes(color=variable, group=variable), na.rm=TRUE, size=2)+
   scale_shape_discrete("",
                       breaks=c('percent_female','percent_male'),
                       labels=c('Female','Male')) +
  scale_color_discrete("",
                       breaks=c('percent_female','percent_male'),
                       labels=c('Female','Male')) +
  scale_x_continuous("\nFiscal Year", c(1990, 2000, 2010, 2020)) +
  
  scale_y_continuous("Percent") + 
  theme(legend.position = "top") + 
  ggtitle("B") + theme(plot.title = element_text(face = "bold"))

# Race

pi_race_funding_fy<-main %>%
  mutate(black=ifelse(race=='Black or African-American',1,0),
         white=ifelse(race=='White',1,0),
         asian=ifelse(race=='Asian',1,0),
         other=ifelse(race!="Black or African-American" & race!="White" & race!="Asian",1,0 )) %>% mutate(tot_doll_adj=tot_doll) 

proportion_race<-pi_race_funding_fy %>% mutate(counter=1) %>%
  group_by(fy) %>%
  summarise(percent_white=100*sum(white)/sum(counter),
            percent_black=100*sum(black)/sum(counter),
            percent_asian=100*sum(asian)/sum(counter),
            percent_other=100*sum(other)/sum(counter))

frame_race <- proportion_race %>% gather(fiscal_year, value, percent_white:percent_other)
names(frame_race)=c('fy', 'variable', 'value')
frame_race <- frame_race %>% filter(fy>=1995)

# Plot of awardees by race

plot17<- ggplot(frame_race,
               aes(x=fy, y=value, label=value, shape=variable)) + theme_bw()
plot17<- plot17 + geom_line(aes(color=variable, group=variable), na.rm = TRUE, size=1) + 
  geom_point(aes(color=variable, group=variable), na.rm=TRUE, size=2)+
  scale_shape_discrete("",
                       breaks=c('percent_white','percent_asian','percent_black','percent_other'),
                       labels=c('White', 'Asian', 'Black','Other/Unknown')) +
  scale_color_discrete("",
                       breaks=c('percent_white','percent_asian','percent_black', 'percent_other'),
                       labels=c('White', 'Asian', 'Black','Other/Unknown')) +
  scale_x_continuous("\nFiscal Year", c(1995, 2000, 2005, 2010, 2015, 2020)) +
  
  scale_y_continuous("Percent") + 
  theme(legend.position = "top") + 
  ggtitle("C") + theme(plot.title = element_text(face = "bold"))

# Degree

pi_degrees_funding_fy<-main %>% filter(degree %in% c('MD', 'MD-PhD', 'PhD')) %>%
  mutate(MD=ifelse(degree=='MD',1,0),
         MD_PhD=ifelse(degree=='MD-PhD',1,0),
         PhD=ifelse(degree=='PhD',1,0)) 

proportion_degrees<-pi_degrees_funding_fy %>% mutate(counter=1) %>%
  group_by(fy) %>%
  summarise(percent_MD=100*sum(MD)/sum(counter),
            percent_MD_PhD=100*sum(MD_PhD)/sum(counter),
            percent_PhD=100*sum(PhD)/sum(counter))

frame_degree <- proportion_degrees %>% gather(fiscal_year, value, percent_MD:percent_PhD)
names(frame_degree)=c('fy', 'variable', 'value')

# Plot of awardees by degree

plot18<- ggplot(frame_degree,
               aes(x=fy, y=value, label=value, shape=variable)) + theme_bw()
plot18<- plot18 + geom_line(aes(color=variable, group=variable), na.rm = TRUE, size=1) + 
  geom_point(aes(color=variable, group=variable), na.rm=TRUE, size=2)+
  scale_shape_discrete("",
                       breaks=c('percent_PhD','percent_MD','percent_MD_PhD'),
                       labels=c('PhD', 'MD', 'MD-PhD')) +
  scale_color_discrete("",
                       breaks=c('percent_PhD','percent_MD','percent_MD_PhD'),
                       labels=c('PhD', 'MD', 'MD-PhD')) +
  scale_x_continuous("\nFiscal Year", c(1990, 2000, 2010, 2020)) +
  
  scale_y_continuous("Percent") + 
  theme(legend.position = "top") + 
  ggtitle("D") + theme(plot.title = element_text(face = "bold"))

(plot15 + plot16)/(plot17 + plot18)
#ggsave("Figure 2.jpg", width = 8, height = 8, units = c("in"), dpi=600)

```

```{r table_career_stage_fy2020, echo = FALSE, message = FALSE, warning=FALSE}

pi_rank_funding$age<-factor(as.character(pi_rank_funding$age))
characteristics<-pi_rank_funding %>% filter(fy==2020) %>%
  mutate(group_funding=ifelse(rank_percent <= 1, 'Top 1%', 'Bottom 99%')) %>%
  mutate(group_funding=factor(group_funding, levels=c("Top 1%", "Bottom 99%"))) %>% mutate(age=factor(age, levels=c("Early", "Middle", "Late", "Unknown"))) %>%
  mutate(tot_doll_m=tot_doll/1e6) %>%
mutate(race=fct_infreq(race)) %>%
mutate(degree=fct_infreq(degree))

set_label(characteristics$gender)<-"Gender"
set_label(characteristics$race)<-"Race"
set_label(characteristics$degree)<-"Degree"
set_label(characteristics$tot_doll_m)<-"Funding in $Million"
set_label(characteristics$number_rpg_desc)<-"Number of RPG Awards"
set_label(characteristics$rank_percent)<-"Funding Percentile Rank"

explanatory = c("gender", "race","degree", "tot_doll_m","rank_percent", "number_rpg_desc")
dependent = "age"
t1<- characteristics %>%
          summary_factorlist(dependent, explanatory,
                     p=FALSE, add_dependent_label=FALSE, add_col_totals = TRUE,
                     cont= "median", cont_range = TRUE)
t1<-t1 %>% filter(levels != "Unknown" & levels != "Withheld" & levels != "American Indian/Alaska Native" &  levels != "Native Hawaiian or Other Pacific Islander" & levels != "No")
t1<-t1[1:5]

names(t1)<-c('Characteristic', '', 'Early', 'Middle','Late')
knitr::kable(t1, row.names=FALSE, align=c("l", "l", "r","r","r"), caption="Investigator Characteristics According to Career Stage in Fiscal Year 2020. Values shown in parentheses are percentages for categorical variables and IQR for continuous variables. IQR = inter-quartile range.", format = "latex", booktabs = TRUE, linesep="") %>%
          kable_styling(latex_options = 'scale_down')

```

```{r table_gender_fy2020, echo = FALSE, message = FALSE, warning=FALSE}

pi_rank_funding$age<-factor(as.character(pi_rank_funding$age))
characteristics<-pi_rank_funding %>% filter(fy==2020) %>%
  mutate(group_funding=ifelse(rank_percent <= 1, 'Top 1%', 'Bottom 99%')) %>%
  mutate(group_funding=factor(group_funding, levels=c("Top 1%", "Bottom 99%"))) %>% mutate(age=factor(age, levels=c("Early", "Middle", "Late", "Unknown"))) %>%
  mutate(tot_doll_m=tot_doll/1e6) %>%
mutate(race=fct_infreq(race)) %>%
mutate(degree=fct_infreq(degree))

set_label(characteristics$age)<-"Career Stage"
set_label(characteristics$gender)<-"Gender"
set_label(characteristics$race)<-"Race"
set_label(characteristics$degree)<-"Degree"
set_label(characteristics$tot_doll_m)<-"Funding in $Million"
set_label(characteristics$number_rpg_desc)<-"Number of RPG Awards"
set_label(characteristics$rank_percent)<-"Funding Percentile Rank"

explanatory = c("age","race","degree", "tot_doll_m","rank_percent", "number_rpg_desc")
dependent = "gender"
t1<- characteristics %>%
          summary_factorlist(dependent, explanatory,
                     p=FALSE, add_dependent_label=FALSE, add_col_totals = TRUE,
                     cont= "median", cont_range = TRUE)
t1<-t1 %>% filter(levels != "Unknown" & levels != "Withheld" & levels != "American Indian/Alaska Native" &  levels != "Native Hawaiian or Other Pacific Islander" & levels != "No")
t1<-t1[1:4]

names(t1)<-c('Characteristic', '', 'Women', 'Men')
knitr::kable(t1, row.names=FALSE, align=c("l", "l", "r","r"), caption="Investigator Characteristics According to Gender in Fiscal Year 2020. Values shown in parentheses are percentages for categorical variables and IQR for continuous variables. IQR = inter-quartile range.", format = "latex", booktabs = TRUE, linesep="") %>%
          kable_styling()

```


```{r table_race_fy2020, echo = FALSE, message = FALSE, warning=FALSE}

pi_rank_funding$age<-factor(as.character(pi_rank_funding$age))
characteristics<-pi_rank_funding %>% filter(fy==2020) %>%
  mutate(group_funding=ifelse(rank_percent <= 1, 'Top 1%', 'Bottom 99%')) %>%
  mutate(group_funding=factor(group_funding, levels=c("Top 1%", "Bottom 99%"))) %>% mutate(age=factor(age, levels=c("Early", "Middle", "Late", "Unknown"))) %>%
  mutate(tot_doll_m=tot_doll/1e6) %>%
mutate(race=fct_infreq(race)) %>%
mutate(degree=fct_infreq(degree)) 

set_label(characteristics$age)<-"Career Stage"
set_label(characteristics$gender)<-"Gender"
set_label(characteristics$race)<-"Race"
set_label(characteristics$degree)<-"Degree"
set_label(characteristics$tot_doll_m)<-"Funding in $Million"
set_label(characteristics$number_rpg_desc)<-"Number of RPG Awards"
set_label(characteristics$rank_percent)<-"Funding Percentile Rank"

explanatory = c("age","gender","degree", "tot_doll_m","rank_percent", "number_rpg_desc")
dependent = "race"
t1<- characteristics %>%
          summary_factorlist(dependent, explanatory,
                     p=FALSE, add_dependent_label=FALSE, add_col_totals = TRUE,
                     cont= "median", cont_range = TRUE)
t1<-t1 %>% filter(levels != "Unknown" & levels != "No" & levels != "Withheld")
t1<-t1[,c(1:4,7)]
t1[16,5]<-t1[17,5]<-"ND"

names(t1)<-c('Characteristic', '', 'White', 'Asian','Black or African-American')
knitr::kable(t1, row.names=FALSE, align=c("l", "l", "r","r","r"), caption="Investigator Characteristics According to Race in Fiscal Year 2020. Values shown in parentheses are percentages for categorical variables and IQR for continuous variables. IQR = inter-quartile range. ND = not displayed due to small cell size.", format = "latex", booktabs = TRUE, linesep="") %>%
          kable_styling(latex_options = 'scale_down')

```


```{r box_plots_groups, dpi=300, echo = FALSE, message = FALSE, warning=FALSE, fig.cap="Box plots showing the distribution of funding in FY2020 according to PI groups.  Diamonds refer to means; the higher means compared to medians reflect highly skewed distributions. Outliers are not displayed Panel A: Career Stage. Panel B: Gender. Panel C: Race. Panel D: Degree.  For all groups, variability appears to be greater within groups than between groups. AA = African-American.", fig.height=6.5, out.width="99%"}

# CAREER STAGE

pi_age_funding_fy<-main %>% filter(age %in% c('Early', 'Middle','Late')) %>%
  mutate(tot_doll_adj=tot_doll) %>%
  mutate(tot_doll_adj=tot_doll_adj/1e6) %>%
  mutate(age=factor(age, levels = c("Early","Middle","Late")))

plot13<-ggplot(subset(pi_age_funding_fy, fy==2020), aes(x=as.factor(fy), y=tot_doll_adj, fill=age))+ theme_bw() +
  geom_boxplot(position="dodge",
               outlier.shape = NA)+stat_summary(fun.y=mean, colour='black', geom="point", position = position_dodge2(width = 0.75),
                                                shape=18, size=3) +

  scale_x_discrete("") + 
  scale_fill_brewer("",palette = 'RdYlBu') +
  scale_y_continuous("Funding ($Million)") + coord_cartesian(ylim = c(0,2))+
  theme(legend.position = "top") + 
  ggtitle("A") + theme(plot.title = element_text(face = "bold"))

# GENDER

pi_gender_funding_fy<-main %>% filter(gender %in% c('Female', 'Male')) %>%
  mutate(tot_doll_adj=tot_doll) %>%
  mutate(tot_doll_adj=tot_doll_adj/1e6)

plot14<-ggplot(subset(pi_gender_funding_fy, fy==2020), aes(x=as.factor(fy), y=tot_doll_adj, fill=gender))+ theme_bw() +
  geom_boxplot(position="dodge",
               outlier.shape = NA)+stat_summary(fun.y=mean, colour='black', geom="point", position = position_dodge2(width = 0.75),
                                                shape=18, size=3) +
  scale_x_discrete("") + 
  scale_fill_brewer("",palette = 'RdYlBu') +
  scale_y_continuous("") + coord_cartesian(ylim = c(0,2))+
  theme(legend.position = "top") + 
  ggtitle("B") + theme(plot.title = element_text(face = "bold"))

# RACE

pi_race_funding_fy<-main %>% filter(race %in% c('White', 'Asian','Black or African-American')) %>%
  mutate(tot_doll_adj=tot_doll) %>%
  mutate(tot_doll_adj=tot_doll_adj/1e6) %>%
  mutate(race=factor(race, levels = c('Black or African-American','Asian','White')))

plot15<-ggplot(subset(pi_race_funding_fy, fy==2020), aes(x=as.factor(fy), y=tot_doll_adj, fill=race))+ theme_bw() +
  geom_boxplot(position="dodge",
               outlier.shape = NA)+stat_summary(fun.y=mean, colour='black', geom="point", position = position_dodge2(width = 0.75),
                                                shape=18, size=3) +
  scale_x_discrete("") + 
  scale_fill_brewer("",palette = 'RdYlBu', labels=c("Asian","Black or AA", "White")) +
  scale_y_continuous("Funding ($Million)") + coord_cartesian(ylim = c(0,2))+
  theme(legend.position = "top") + 
  ggtitle("C") + theme(plot.title = element_text(face = "bold"))

# DEGREE

pi_degree_funding_fy<-main %>% filter(degree %in% c('MD', 'PhD','MD-PhD')) %>%
  mutate(tot_doll_adj=tot_doll) %>%
  mutate(tot_doll_adj=tot_doll_adj/1e6) %>%
  mutate(degree=factor(degree, levels=c("PhD","MD-PhD","MD")))

plot16<-ggplot(subset(pi_degree_funding_fy, fy==2020), aes(x=as.factor(fy), y=tot_doll_adj, fill=degree))+ theme_bw() +
  geom_boxplot(position="dodge",
               outlier.shape = NA)+stat_summary(fun.y=mean, colour='black', geom="point", position = position_dodge2(width = 0.75),
                                                shape=18, size=3) +
  scale_x_discrete("") + 
  scale_fill_brewer("",palette = 'RdYlBu') +
  scale_y_continuous("") + coord_cartesian(ylim = c(0,2))+
  theme(legend.position = "top") + 
  ggtitle("D") + theme(plot.title = element_text(face = "bold"))


(plot13+plot14)/(plot15+plot16)
#ggsave("Figure 3.jpg", width = 8, height = 8, units = c("in"), dpi=600)

```


```{r Theil_between_within_plots, echo = FALSE, message = FALSE, warning=FALSE, fig.cap="Components of Theil index, showing between-group and within-group contributions to overall inequality over time.  Panel A: Career Stage. Panel B: Gender. Panel C: Race. Panel D: Degree. For all groups, within-group differences contribute more to inequality than between-group differences.", fig.height=6, out.width="99%"}

# Theil index between / within groups -- Deepshikha's code

# library(plyr)

# CAREER STAGE

df.Between.Theil <- matrix(0, length(year.counter),2)

for (j in 1:length(year.counter))
{
  raw.data.act <- subset(main, fy==year.counter[j], select=c(fy, age, tot_doll))
  actsum <- ddply(raw.data.act, c("age"), summarise, 
                  doll = sum(as.numeric(tot_doll)),
                  cnt = length(as.integer(tot_doll)))
  
  totsum <- ddply(raw.data.act, c("age"), summarise, 
                  totdoll = sum(as.numeric(raw.data.act$tot_doll)),
                  totcnt = length(as.integer(raw.data.act$tot_doll)))
  
  comb <- merge(actsum, totsum, by="age")
  
  df.between <- as.data.frame(comb)
  df.between$dollprop <- df.between$doll/df.between$totdoll
  df.between$cntprop <- df.between$cnt/df.between$totcnt
  df.between$prop <- df.between$dollprop*log(df.between$dollprop/df.between$cntprop)
  
  between.theil <- sum(as.numeric(df.between$prop))
  
  df.Between.Theil[j,1] <- year.counter[j]
  df.Between.Theil[j,2] <- between.theil
  
}

df.Between.Theil <-  as.data.frame(df.Between.Theil)
colnames(df.Between.Theil) <- c("FiscalYear","BetweenTheil")

df.Theil.Index.Age <- merge(df.Theil, df.Between.Theil, by="FiscalYear")

# Within Theil is total Theil minus between Theil

df.Theil.Index.Age$WithinTheil <- df.Theil.Index.Age$TheilIndex - df.Theil.Index.Age$BetweenTheil

Theil.frame<-df.Theil.Index.Age %>%  pivot_longer(-FiscalYear, names_to="variable", values_to="value")

plot5<- ggplot(subset(Theil.frame, (variable== 'TheilIndex' |   variable=='BetweenTheil'|variable=='WithinTheil')),
               aes(x=FiscalYear, y=value, label=value, shape=variable)) + 
  theme_bw() +
  geom_line(aes(color=variable, group=variable), na.rm = TRUE, size=1) + 
  geom_point(aes(color=variable, group=variable), na.rm = TRUE, size=1) + 
  scale_color_discrete("",
                       breaks=c('TheilIndex','BetweenTheil','WithinTheil'),
                       labels=c('Total','Between Career Stages','Within Career Stages')) +
  scale_shape_discrete("",
                       breaks=c('TheilIndex','BetweenTheil','WithinTheil'),
                       labels=c('Total','Between Career Stages','Within Career Stages')) +
  scale_x_continuous("Fiscal Year", c(1990, 2000, 2010, 2020)) +
  scale_y_continuous("Theil Index") + theme(legend.position = c(0.5,0.4)) +
   ggtitle("A") + theme(plot.title = element_text(face = "bold"))

# GENDER

df.Between.Theil <- matrix(0, length(year.counter),2)

for (j in 1:length(year.counter))
{
  raw.data.act <- subset(main, fy==year.counter[j], select=c(fy, gender, tot_doll))
  actsum <- ddply(raw.data.act, c("gender"), summarise, 
                  doll = sum(as.numeric(tot_doll)),
                  cnt = length(as.integer(tot_doll)))
  
  totsum <- ddply(raw.data.act, c("gender"), summarise, 
                  totdoll = sum(as.numeric(raw.data.act$tot_doll)),
                  totcnt = length(as.integer(raw.data.act$tot_doll)))
  
  comb <- merge(actsum, totsum, by="gender")
  
  df.between <- as.data.frame(comb)
  df.between$dollprop <- df.between$doll/df.between$totdoll
  df.between$cntprop <- df.between$cnt/df.between$totcnt
  df.between$prop <- df.between$dollprop*log(df.between$dollprop/df.between$cntprop)
  
  between.theil <- sum(as.numeric(df.between$prop))
  
  df.Between.Theil[j,1] <- year.counter[j]
  df.Between.Theil[j,2] <- between.theil
  
}

df.Between.Theil <-  as.data.frame(df.Between.Theil)
colnames(df.Between.Theil) <- c("FiscalYear","BetweenTheil")

df.Theil.Index.Gender <- merge(df.Theil, df.Between.Theil, by="FiscalYear")

# Within Theil is total Theil minus between Theil

df.Theil.Index.Gender$WithinTheil <- df.Theil.Index.Gender$TheilIndex - df.Theil.Index.Gender$BetweenTheil

Theil.frame<-df.Theil.Index.Gender %>%  pivot_longer(-FiscalYear, names_to="variable", values_to="value")

plot6<- ggplot(subset(Theil.frame, (variable== 'TheilIndex' |   variable=='BetweenTheil'|variable=='WithinTheil')),
               aes(x=FiscalYear, y=value, label=value, shape=variable)) + 
  theme_bw() +
  geom_line(aes(color=variable, group=variable), na.rm = TRUE, size=1) + 
  geom_point(aes(color=variable, group=variable), na.rm = TRUE, size=1) + 
  scale_color_discrete("",
                       breaks=c('TheilIndex','BetweenTheil','WithinTheil'),
                       labels=c('Total','Between Genders','Within Genders')) +
  scale_shape_discrete("",
                       breaks=c('TheilIndex','BetweenTheil','WithinTheil'),
                       labels=c('Total','Between Genders','Within Genders')) +
  scale_x_continuous("Fiscal Year", c(1990, 2000, 2010, 2020)) +
  scale_y_continuous("") + theme(legend.position = c(0.5,0.4)) +
   ggtitle("B") + theme(plot.title = element_text(face = "bold"))

# RACE

df.Between.Theil <- matrix(0, length(year.counter),2)

for (j in 1:length(year.counter))
{
  raw.data.act <- subset(main, fy==year.counter[j], select=c(fy, race, tot_doll))
  actsum <- ddply(raw.data.act, c("race"), summarise, 
                  doll = sum(as.numeric(tot_doll)),
                  cnt = length(as.integer(tot_doll)))
  
  totsum <- ddply(raw.data.act, c("race"), summarise, 
                  totdoll = sum(as.numeric(raw.data.act$tot_doll)),
                  totcnt = length(as.integer(raw.data.act$tot_doll)))
  
  comb <- merge(actsum, totsum, by="race")
  
  df.between <- as.data.frame(comb)
  df.between$dollprop <- df.between$doll/df.between$totdoll
  df.between$cntprop <- df.between$cnt/df.between$totcnt
  df.between$prop <- df.between$dollprop*log(df.between$dollprop/df.between$cntprop)
  
  between.theil <- sum(as.numeric(df.between$prop))
  
  df.Between.Theil[j,1] <- year.counter[j]
  df.Between.Theil[j,2] <- between.theil
  
}

df.Between.Theil <-  as.data.frame(df.Between.Theil)
colnames(df.Between.Theil) <- c("FiscalYear","BetweenTheil")

df.Theil.Index.Race <- merge(df.Theil, df.Between.Theil, by="FiscalYear")

# Within Theil is total Theil minus between Theil

df.Theil.Index.Race$WithinTheil <- df.Theil.Index.Race$TheilIndex - df.Theil.Index.Race$BetweenTheil

Theil.frame<-df.Theil.Index.Race %>%  pivot_longer(-FiscalYear, names_to="variable", values_to="value")

plot7<- ggplot(subset(Theil.frame, (variable== 'TheilIndex' |   variable=='BetweenTheil'|variable=='WithinTheil')),
               aes(x=FiscalYear, y=value, label=value, shape=variable)) + 
  theme_bw() +
  geom_line(aes(color=variable, group=variable), na.rm = TRUE, size=1) + 
  geom_point(aes(color=variable, group=variable), na.rm = TRUE, size=1) + 
  scale_color_discrete("",
                       breaks=c('TheilIndex','BetweenTheil','WithinTheil'),
                       labels=c('Total','Between Races','Within Races')) +
  scale_shape_discrete("",
                       breaks=c('TheilIndex','BetweenTheil','WithinTheil'),
                       labels=c('Total','Between Races','Within Races')) +
  scale_x_continuous("Fiscal Year", c(1990, 2000, 2010, 2020)) +
  scale_y_continuous("Theil Index") + theme(legend.position = c(0.5,0.4)) +
   ggtitle("C") + theme(plot.title = element_text(face = "bold"))

# DEGREE

df.Between.Theil <- matrix(0, length(year.counter),2)

for (j in 1:length(year.counter))
{
  raw.data.act <- subset(main, fy==year.counter[j], select=c(fy, degree, tot_doll))
  actsum <- ddply(raw.data.act, c("degree"), summarise, 
                  doll = sum(as.numeric(tot_doll)),
                  cnt = length(as.integer(tot_doll)))
  
  totsum <- ddply(raw.data.act, c("degree"), summarise, 
                  totdoll = sum(as.numeric(raw.data.act$tot_doll)),
                  totcnt = length(as.integer(raw.data.act$tot_doll)))
  
  comb <- merge(actsum, totsum, by="degree")
  
  df.between <- as.data.frame(comb)
  df.between$dollprop <- df.between$doll/df.between$totdoll
  df.between$cntprop <- df.between$cnt/df.between$totcnt
  df.between$prop <- df.between$dollprop*log(df.between$dollprop/df.between$cntprop)
  
  between.theil <- sum(as.numeric(df.between$prop))
  
  df.Between.Theil[j,1] <- year.counter[j]
  df.Between.Theil[j,2] <- between.theil
  
}

df.Between.Theil <-  as.data.frame(df.Between.Theil)
colnames(df.Between.Theil) <- c("FiscalYear","BetweenTheil")

df.Theil.Index.Degree <- merge(df.Theil, df.Between.Theil, by="FiscalYear")

# Within Theil is total Theil minus between Theil

df.Theil.Index.Degree$WithinTheil <- df.Theil.Index.Degree$TheilIndex - df.Theil.Index.Degree$BetweenTheil

Theil.frame<-df.Theil.Index.Degree %>%  pivot_longer(-FiscalYear, names_to="variable", values_to="value")

plot8<- ggplot(subset(Theil.frame, (variable== 'TheilIndex' |   variable=='BetweenTheil'|variable=='WithinTheil')),
               aes(x=FiscalYear, y=value, label=value, shape=variable)) + 
  theme_bw() +
  geom_line(aes(color=variable, group=variable), na.rm = TRUE, size=1) + 
  geom_point(aes(color=variable, group=variable), na.rm = TRUE, size=1) + 
  scale_color_discrete("",
                       breaks=c('TheilIndex','BetweenTheil','WithinTheil'),
                       labels=c('Total','Between Degrees','Within Degrees')) +
  scale_shape_discrete("",
                       breaks=c('TheilIndex','BetweenTheil','WithinTheil'),
                       labels=c('Total','Between Degrees','Within Degrees')) +
  scale_x_continuous("Fiscal Year", c(1990, 2000, 2010, 2020)) +
  scale_y_continuous("") + theme(legend.position = c(0.5,0.4)) +
   ggtitle("D") + theme(plot.title = element_text(face = "bold"))

(plot5 + plot6)/(plot7 + plot8)
#ggsave("Figure 4.jpg", width = 8, height = 8, units = c("in"), dpi=600)

```


```{r theil_element_plots, echo = FALSE, message = FALSE, warning=FALSE, fig.cap="Theil Elements in different groups over time.  Panel A: Career stage.  Panel B: Gender.  Panel C: Race.  Panel D: Degree.  Values above the zero line indicate that groups received above average funding, while values below zero indicate below average funding. Thus, as in Panel A, late stage investigators received above average funding and early stage investigators received below average funding. Middle career investigators initially received above average funding, but in recent years have received funding close to average, contributing little to inequality.  AA = African-American.", fig.height=6, out.width="99%"}

# CAREER STAGE

year.counter <- as.integer(c(seq(1985,2020)))
main_age_theil_use<-main %>% filter(age %in% c('Early','Middle','Late'))

out=NULL

for (j in 1:length(year.counter))
  
{
  raw.data.char <- subset(main_age_theil_use, fy==year.counter[j], select=c(fy, age, tot_doll))
  charsum <- ddply(raw.data.char, c("age"), summarise, 
                   doll = sum(as.numeric(tot_doll)),
                   cnt = length(as.integer(tot_doll)))
  
  totsum <- ddply(raw.data.char, c("age"), summarise, 
                  totdoll = sum(as.numeric(raw.data.char$tot_doll)),
                  totcnt = length(as.integer(raw.data.char$tot_doll)))
  
  comb <- merge(charsum, totsum, by="age")
  df.between <- as.data.frame(comb)
  df.between$dollprop <- df.between$doll/df.between$totdoll
  df.between$cntprop <- df.between$cnt/df.between$totcnt
  df.between$element <- df.between$dollprop*log(df.between$dollprop/df.between$cntprop)
  df.between$fy <- year.counter[j]
  
  df.Theil.element<- subset(df.between, select=c(fy, age, element))
  Theil.element <- as.data.frame(df.Theil.element)
  out=rbind(out, Theil.element)
  
}

Theil.element<-out

dat1 <- subset(Theil.element, element >= 0)
dat2 <- subset(Theil.element, element < 0)

plot9 <- ggplot() + theme_bw() +
  geom_bar(data = dat1, aes(x=fy, y=element, fill=age),stat = "identity") +
  geom_bar(data = dat2, aes(x=fy, y=element, fill=age),stat = "identity") +
  scale_x_continuous("\nFiscal Year", c(1990, 2000, 2010, 2020))+
  scale_y_continuous("Theil Element") + 
  scale_fill_manual('', breaks=c('Early', 'Middle','Late'),
                    values=c("blue", "aquamarine", "red", "coral", "darkmagenta", "gold", "darkolivegreen1"," brown"  )) +
  theme(legend.position = "top") +
  ggtitle("A") + theme(plot.title = element_text(face = "bold"))
  

# GENDER

year.counter <- as.integer(c(seq(1985,2020)))
main_gender_theil_use<-main %>% filter(gender %in% c('Male', 'Female'))

out=NULL

for (j in 1:length(year.counter))
  
{
  raw.data.char <- subset(main_gender_theil_use, fy==year.counter[j], select=c(fy, gender, tot_doll))
  charsum <- ddply(raw.data.char, c("gender"), summarise, 
                   doll = sum(as.numeric(tot_doll)),
                   cnt = length(as.integer(tot_doll)))
  
  totsum <- ddply(raw.data.char, c("gender"), summarise, 
                  totdoll = sum(as.numeric(raw.data.char$tot_doll)),
                  totcnt = length(as.integer(raw.data.char$tot_doll)))
  
  comb <- merge(charsum, totsum, by="gender")
  df.between <- as.data.frame(comb)
  df.between$dollprop <- df.between$doll/df.between$totdoll
  df.between$cntprop <- df.between$cnt/df.between$totcnt
  df.between$element <- df.between$dollprop*log(df.between$dollprop/df.between$cntprop)
  df.between$fy <- year.counter[j]
  
  df.Theil.element<- subset(df.between, select=c(fy, gender, element))
  Theil.element <- as.data.frame(df.Theil.element)
  out=rbind(out, Theil.element)
  
}

Theil.element<-out

dat1 <- subset(Theil.element, element >= 0)
dat2 <- subset(Theil.element, element < 0)

plot10 <- ggplot() + theme_bw() +
  geom_bar(data = dat1, aes(x=fy, y=element, fill=gender),stat = "identity") +
  geom_bar(data = dat2, aes(x=fy, y=element, fill=gender),stat = "identity") +
  scale_x_continuous("\nFiscal Year", c(1990, 2000, 2010, 2020)) + 
  scale_y_continuous("") + 
  scale_fill_manual('', breaks=c('Male', 'Female'),
                    values=c("blue", "aquamarine", "red", "coral", "darkmagenta", "gold", "darkolivegreen1"," brown"  )) +
  theme(legend.position = "top") +
  ggtitle("B") + theme(plot.title = element_text(face = "bold"))

# RACE

year.counter <- as.integer(c(seq(1985,2020)))
main_race_theil_use<-main %>% filter(race %in% c('White', 'Asian', 'Black or African-American'))

out=NULL

for (j in 1:length(year.counter))
  
{
  raw.data.char <- subset(main_race_theil_use, fy==year.counter[j], select=c(fy, race, tot_doll))
  charsum <- ddply(raw.data.char, c("race"), summarise, 
                   doll = sum(as.numeric(tot_doll)),
                   cnt = length(as.integer(tot_doll)))
  
  totsum <- ddply(raw.data.char, c("race"), summarise, 
                  totdoll = sum(as.numeric(raw.data.char$tot_doll)),
                  totcnt = length(as.integer(raw.data.char$tot_doll)))
  
  comb <- merge(charsum, totsum, by="race")
  df.between <- as.data.frame(comb)
  df.between$dollprop <- df.between$doll/df.between$totdoll
  df.between$cntprop <- df.between$cnt/df.between$totcnt
  df.between$element <- df.between$dollprop*log(df.between$dollprop/df.between$cntprop)
  df.between$fy <- year.counter[j]
  
  df.Theil.element<- subset(df.between, select=c(fy, race, element))
  Theil.element <- as.data.frame(df.Theil.element)
  out=rbind(out, Theil.element)
  
}

Theil.element<-out

dat1 <- subset(Theil.element, element >= 0)
dat2 <- subset(Theil.element, element < 0)

plot11 <- ggplot() + theme_bw() +
  geom_bar(data = dat1, aes(x=fy, y=element, fill=race),stat = "identity") +
  geom_bar(data = dat2, aes(x=fy, y=element, fill=race),stat = "identity") +
  scale_x_continuous("\nFiscal Year", c(1990, 2000, 2010, 2020)) + 
  scale_y_continuous("Theil Element") + 
  scale_fill_manual('', breaks=c('White', 'Asian', 'Black or African-American'),
                    labels = c('White','Asian','Black or AA'),
                    values=c("blue", "aquamarine", "red", "coral", "darkmagenta", "gold", "darkolivegreen1"," brown"  )) +
  theme(legend.position = "top") +
  ggtitle("C") + theme(plot.title = element_text(face = "bold"))

# DEGREE

year.counter <- as.integer(c(seq(1985,2020)))
main_degree_theil_use<-main %>% filter(degree %in% c('MD','MD-PhD','PhD'))

out=NULL

for (j in 1:length(year.counter))
  
{
  raw.data.char <- subset(main_degree_theil_use, fy==year.counter[j], select=c(fy, degree, tot_doll))
  charsum <- ddply(raw.data.char, c("degree"), summarise, 
                   doll = sum(as.numeric(tot_doll)),
                   cnt = length(as.integer(tot_doll)))
  
  totsum <- ddply(raw.data.char, c("degree"), summarise, 
                  totdoll = sum(as.numeric(raw.data.char$tot_doll)),
                  totcnt = length(as.integer(raw.data.char$tot_doll)))
  
  comb <- merge(charsum, totsum, by="degree")
  df.between <- as.data.frame(comb)
  df.between$dollprop <- df.between$doll/df.between$totdoll
  df.between$cntprop <- df.between$cnt/df.between$totcnt
  df.between$element <- df.between$dollprop*log(df.between$dollprop/df.between$cntprop)
  df.between$fy <- year.counter[j]
  
  df.Theil.element<- subset(df.between, select=c(fy, degree, element))
  Theil.element <- as.data.frame(df.Theil.element)
  out=rbind(out, Theil.element)
  
}

Theil.element<-out

dat1 <- subset(Theil.element, element >= 0)
dat2 <- subset(Theil.element, element < 0)

plot12 <- ggplot() + theme_bw() +
  geom_bar(data = dat1, aes(x=fy, y=element, fill=degree),stat = "identity") +
  geom_bar(data = dat2, aes(x=fy, y=element, fill=degree),stat = "identity") +
  scale_x_continuous("\nFiscal Year", c(1990, 2000, 2010, 2020)) + 
  scale_y_continuous("") + 
  scale_fill_manual('', breaks=c('MD','MD-PhD','PhD'),
                    values=c("blue", "aquamarine", "red", "coral", "darkmagenta", "gold", "darkolivegreen1"," brown"  )) +
  theme(legend.position = "top") +
  ggtitle("D") + theme(plot.title = element_text(face = "bold"))


(plot9 + plot10)/(plot11 + plot12)
#ggsave("Figure 5.jpg", width = 8, height = 8, units = c("in"), dpi=600)

```

## Inequalities Between and Within Groups

Figure \ref{fig:distribution_pi_awardees} shows secular changes in composition of the RPG PI workforce between FY1985 and FY2020. Over time, there have been increases in the proportion of late career, female, and Asian investigators.  Middle career investigators are comprising a lower proportion of the workforce since the mid-2000s. Over the past 4 to 5 years, the proportions of PIs at different career stages have stabilized. The proportion of late-career investigators is no longer rising while that of mid-career investigators is no longer falling. This stabilization has occured at the same as NIH implementation of its Next Generation Researchers Initiative. [@lauer_opinion_2017] The fraction of women among funded PIs continues to increase, but they are still not at parity. The proportion of MD-only degree holders has fallen, while the proportion of MD-PhD degree holders has increased. Figure \ref{fig:box_plots_groups} shows using box plots the FY 2020 distribution of funding to RPG PIs according to career stage, gender, race, and degree.  Late career investigators, men, whites, and those holding MD degrees are better funded.  Nonetheless, one notes that there appears to be greater variability within groups than between groups.

\vspace{11pt}

Table \ref{tab:table_career_stage_fy2020} shows FY2020 characteristics according to career stage. Late-career investigators were more likely to be white males, to hold MD degrees, and to be designated as PI on a larger number of grants.  Table \ref{tab:table_gender_fy2020} shows FY2020 investigator characteristics according to gender.  Women were younger, more likely to hold a PhD degree, and less likely to be principal investigators of 2 or more RPG grants.  Table \ref{tab:table_race_fy2020} shows corresponding race data.  Black or African-American investigators were younger, more likely to be women, and more likely to hold MD degrees. They were also much more likely to serve a PI on only one RPG grant. 

\vspace{11pt}

The Theil T index enables us to formally assess between-group and within-group contributions to inequality.  Figure \ref{fig:Theil_between_within_plots} shows that for all groupings, within group differences contribute more to inequality than between-group differences.  The small between-group differences are shown in Figure \ref{fig:theil_element_plots}.  Late stage investigators, men, whites, and investigators with MD degrees contribute "positive elements" because they on average receive higher levels of funding.  Nonetheless, the absolute values of these elements, as compared to the total Theil index, are small.

```{r setup_org, echo = FALSE, message = FALSE, warning=FALSE, cache=FALSE}

# tot_doll is BRDPI adjusted in base dataset 
# To convert to 2019 $ will multiply value by 1.878761

###############################################################################

## Read in main data

# detach(package:plyr)
# library(tidyverse)

load("~/OneDrive - National Institutes of Health/Files to save/Grant Cap Analyses/rpg_org_anon_id.RData")
main_org<-rpg_org_anon_id
rm(rpg_org_anon_id)
names(main_org)<-casefold(names(main_org))

################################ Data Dictionary #############################

# ipf = de-identified institutional profile file number
# fy = fiscal year
# org_type = organization type (e.g. medical school, institute of higher eduations)
# region = region (US region or foreign)
# state_code = state (if relevant)
# tot_doll = total dollars in research support in FY2020 inflation-adjusted dollars. Inflation-adjustment
#   done with the Biomedical Research and Development Price Index (BRDPI).


# For each org-FY rank by funding, and calculate cumulative sums

org_rank_funding<-main_org %>% mutate(counter=1) %>% group_by(fy) %>%
  mutate(rank_org_fy=rank(-tot_doll)) %>% arrange(fy, rank_org_fy) %>%
  mutate(rank_percent=100*rank_org_fy/sum(counter)) %>%
  mutate(funding_percent=100*cumsum(tot_doll)/sum(tot_doll))

# Top centile

#org_top_centile<-org_rank_funding %>% filter(rank_percent <= 1.0) %>%
#  group_by(fy) %>% top_n(funding_percent, n=1) %>% select(fy, funding_percent) %>%
#  mutate(variable='top_centile')
#names(org_top_centile)=c('fy','value','variable')

# Top decile

org_top_decile<-org_rank_funding %>% filter(rank_percent <= 10.0) %>%
  group_by(fy) %>% top_n(funding_percent, n=1) %>% select(fy, funding_percent) %>%
  mutate(variable='top_decile')
names(org_top_decile)=c('fy','value','variable')

# Bottom 50%

org_top_bottom_half<-org_rank_funding %>% filter(rank_percent <= 50.0) %>%
  group_by(fy) %>% top_n(funding_percent, n=1) %>% mutate(bottom_half_funding_percent=
                                                         100-funding_percent) %>%
  select(fy, bottom_half_funding_percent) %>%
  mutate(variable='bottom_half')
names(org_top_bottom_half)=c('fy','value','variable')

together_org<-rbind(org_top_decile, org_top_bottom_half)

org_2020<-org_rank_funding %>% filter(fy==2020) %>% mutate(counter=1)
org_1995<-org_rank_funding %>% filter(fy==1995) %>% mutate(counter=1)

```


```{r org_funding, dpi=300, echo = FALSE, message = FALSE, warning=FALSE, fig.cap="Distribution of Research Project Grant (RPG) Organization Funding, Fiscal Years 1985-2020.  Panel A: Percent of RPG funds distributed to the top decile and bottom half of organizations.  Panel B: Standard deviation of the log of funding, a measure that focuses primarily on lower and intermediate levels.  Panel C: Percent of RPG funds distributed solely to the top decile of organizations.  Panel D: Theil T index, a measure more sensitive to the highest funding levels, and hence has a similar appearance to percent of funds distributed to the top centile.  The vertical dotted lines in Panels B, C, and D refer to the beginning and end of the NIH doubling and the year of budget sequestration (2013).", fig.height=6.5, out.width="99%"}

plot19<- ggplot(together_org,
               aes(x=fy, y=value, label=value, shape=variable)) + theme_bw() +
  geom_line(aes(color=variable, group=variable), na.rm = TRUE, size=1) + 
  geom_point(aes(color=variable, group=variable), na.rm=TRUE, size=2)+
  scale_shape_discrete("",
                       breaks=c('top_decile', 'bottom_half'),
                       labels=c('Top 10%', 'Bottom 50%')) +
  scale_color_discrete("",
                       breaks=c('top_decile','bottom_half'),
                       labels=c('Top 10%', 'Bottom 50%')) +
  scale_x_continuous("\nFiscal Year", c(1990, 2000, 2010, 2020)) +
  scale_y_continuous("Percent Funding") + theme(legend.position = c(0.5,0.6)) +
  ggtitle("A") + theme(plot.title = element_text(face = "bold"))

log_sd_income_fy_org <- main_org %>% group_by(fy) %>%
  summarise(sd_log=sd(log(tot_doll)))

plot20<- ggplot(log_sd_income_fy_org,
               aes(x=fy, y=sd_log)) + theme_bw() +
  geom_line(na.rm = TRUE, size=1) + 
  geom_point(na.rm=TRUE, size=2)+
  scale_x_continuous("\nFiscal Year", c(1990, 2000, 2010, 2020)) +
  scale_y_continuous("SD of Log Funding") +
  geom_vline(xintercept=c(1998,2003,2013), linetype="dotted") +
  ggtitle("B") + theme(plot.title = element_text(face = "bold"))

plot21<- ggplot(subset(together_org, variable=='top_decile'),
               aes(x=fy, y=value)) + theme_bw() +
  geom_line(na.rm = TRUE, size=1) + 
  geom_point(na.rm=TRUE, size=2)+
  scale_shape_discrete("") +
  scale_x_continuous("\nFiscal Year", c(1990, 2000, 2010, 2020)) +
  scale_y_continuous("Percent Funding") +
  geom_vline(xintercept=c(1998,2003,2013), linetype="dotted") +
  ggtitle("C") + theme(plot.title = element_text(face = "bold"))

year.counter <- as.integer(c(seq(1985,2020)))

TheilIndex <- function(x){
  return( ineq(x$tot_doll, type = c("Theil")))}

df.Theil <- matrix(0, length(year.counter),2)
for (j in 1:length(year.counter))
{
  raw.data.year <- subset(main_org, fy==year.counter[j], select=c(fy,  ipf, tot_doll))
  Theil <- TheilIndex(raw.data.year)
  df.Theil[j,1] <- year.counter[j]
  df.Theil[j,2] <- Theil
}

df.Theil <-  as.data.frame(df.Theil)
colnames(df.Theil) <- c("FiscalYear","TheilIndex")

plot22<- ggplot(df.Theil, aes(x=FiscalYear, y=TheilIndex)) + theme_bw() +
  geom_line(na.rm = TRUE, size=1) + 
  geom_point(na.rm = TRUE, size=2) + 
  scale_x_continuous("Fiscal Year", c(1990, 2000, 2010, 2020)) +
  scale_y_continuous("Theil T Index") +
  geom_vline(xintercept=c(1998,2003,2013), linetype="dotted") +
  ggtitle("D") + theme(plot.title = element_text(face = "bold"))


(plot19 + plot20)/(plot21 + plot22) 
#ggsave("Figure 6.jpg", width = 8, height = 8, units = c("in"), dpi=600)


```


```{r org_plots, dpi=300, echo = FALSE, message = FALSE, warning=FALSE, fig.cap="RPG Funding Distribution and Inequalities According to Organization Type.  Panel A: Box plots showing distributions of log-transformed RPG funding in FY2020.  Panel B: Theil index components plot, showing that both between group and within group inequalities contribute to overall inequality.  Panel C: Theil elements plot.  Values above the zero line indicate that groups received above average fundings, while values below zero indicate below average funding.  Medical schools and hospitals received above average funding.", fig.height=6.5, out.width="99%"}

# Organization type

main_org_2020 <- main_org %>% filter(fy==2020)

main_org_2020$org_type<-fct_reorder(main_org_2020$org_type, main_org_2020$tot_doll, median)

plot23<-ggplot(main_org_2020, aes(x=as.factor(fy), y=log(tot_doll/1e6), fill=org_type))+ theme_bw() +
  geom_boxplot(position="dodge",
               outlier.shape = NA)+stat_summary(fun.y=mean, colour='black', geom="point", position = position_dodge2(width = 0.75),
                                                shape=18, size=3) +

  scale_x_discrete("") + 
  scale_fill_brewer("",palette = 'RdYlBu') +
  scale_y_continuous("Log Funding ($Million)") +
  ggtitle("A") + theme(plot.title = element_text(face = "bold"))

# Plot between and within for organizations

# library(plyr)
# library(reshape)

df.Between.Theil <- matrix(0, length(year.counter),2)

for (j in 1:length(year.counter))
{
  raw.data.org <- subset(main_org, fy==year.counter[j], select=c(fy,org_type, tot_doll))
  orgsum <- ddply(raw.data.org, c("org_type"), summarise, 
                  doll = sum(as.numeric(tot_doll)),
                  cnt = length(as.integer(tot_doll)))
  
  totsum <- ddply(raw.data.org, c("org_type"), summarise, 
                  totdoll = sum(as.numeric(raw.data.org$tot_doll)),
                  totcnt = length(as.integer(raw.data.org$tot_doll)))
  
  comb <- merge(orgsum, totsum, by="org_type")
  
  df.between <- as.data.frame(comb)
  df.between$dollprop <- df.between$doll/df.between$totdoll
  df.between$cntprop <- df.between$cnt/df.between$totcnt
  df.between$prop <- df.between$dollprop*log(df.between$dollprop/df.between$cntprop)
  
  between.theil <- sum(as.numeric(df.between$prop))
  
  df.Between.Theil[j,1] <- year.counter[j]
  df.Between.Theil[j,2] <- between.theil
  
}

df.Between.Theil <-  as.data.frame(df.Between.Theil)
colnames(df.Between.Theil) <- c("FiscalYear","BetweenTheil")

df.Theil.Index <- merge(df.Theil, df.Between.Theil, by="FiscalYear")


#COMPUTE WITHIN THEIL BY SuBTRACTING Between Theil From Total theil

df.Theil.Index$WithinTheil <- df.Theil.Index$TheilIndex - df.Theil.Index$BetweenTheil


Theil.frame<-melt(df.Theil.Index, id=c('FiscalYear'), measure=c('TheilIndex','BetweenTheil','WithinTheil'))


plot24<- ggplot(Theil.frame,
               aes(x=FiscalYear, y=value, label=value, shape=variable)) + theme_bw()
plot24<- plot24 + geom_line(aes(color=variable, group=variable), na.rm = TRUE, size=1) + 
  geom_point(aes(color=variable, group=variable), na.rm = TRUE, size=2) + 
  scale_color_discrete("",
                       breaks=c('TheilIndex','BetweenTheil','WithinTheil'),
                       labels=c('Total Inequality','Inequality Between Organization Types','Inequality Within Organization Types')) +
  scale_shape_discrete("",
                       breaks=c('TheilIndex','BetweenTheil','WithinTheil'),
                       labels=c('Total Inequality','Inequality Between Organization Types','Inequality Within Organization Types')) +
  scale_x_continuous("Fiscal Year", c(1990, 2000,
                                      2010, 2020)) + 
  scale_y_continuous("Theil Index") + 
  ggtitle("B") + theme(plot.title = element_text(face = "bold"))

# Theil elements

year.counter <- as.integer(c(seq(1985,2020)))

out=NULL

for (j in 1:length(year.counter))
  
{
  raw.data.org <- subset(main_org, fy==year.counter[j], select=c(fy, org_type, tot_doll))
  orgsum <- ddply(raw.data.org, c("org_type"), summarise, 
                  doll = sum(as.numeric(tot_doll)),
                  cnt = length(as.integer(tot_doll)))
  
  totsum <- ddply(raw.data.org, c("org_type"), summarise, 
                  totdoll = sum(as.numeric(raw.data.org$tot_doll)),
                  totcnt = length(as.integer(raw.data.org$tot_doll)))
  
  comb <- merge(orgsum, totsum, by="org_type")
  df.between <- as.data.frame(comb)
  df.between$dollprop <- df.between$doll/df.between$totdoll
  df.between$cntprop <- df.between$cnt/df.between$totcnt
  df.between$element <- df.between$dollprop*log(df.between$dollprop/df.between$cntprop)
  df.between$fy <- year.counter[j]
  
  df.Theil.element<- subset(df.between, select=c(fy, org_type, element))
  Theil.element <- as.data.frame(df.Theil.element)
  out=rbind(out, Theil.element)
  
}

org.theil.element<-out

dat1 <- subset(org.theil.element, element >= 0)
dat2 <- subset(org.theil.element, element < 0)

plot25 <- ggplot() + theme_bw()+ theme(panel.grid.minor = element_blank())+
  geom_bar(data = dat1, aes(x=fy, y=element, fill=org_type),stat = "identity") +
  geom_bar(data = dat2, aes(x=fy, y=element, fill=org_type),stat = "identity") +
  scale_fill_discrete("")+
  scale_x_continuous("Fiscal Year", c(1990, 2000,
                                      2010, 2020)) + 
  scale_y_continuous("Theil Element") + 
  scale_fill_manual(values=c("blue", "aquamarine", "red", "darkolivegreen1", "darkmagenta", "gold","brown"  ))+
  theme(legend.title = element_blank())+
  ggtitle("C") + theme(plot.title = element_text(face = "bold"))

  

plot23 + plot24 + plot25 + plot_layout(ncol = 1)
#ggsave("Figure 7.jpg", width = 8, height = 8, units = c("in"), dpi=600)


```

```{r org_plots_region, dpi=300, echo = FALSE, message = FALSE, warning=FALSE, fig.cap="RPG Funding Distribution and Inequalities According to Organization Region.  Panel A: Box plots showing distributions of log-transformed RPG funding in FY2020.  Panel B: Theil index components plot, showing that within group inequalities primarily contribute to overall inequality.  Panel C: Theil elements plot.  Values above the zero line indicate that groups received above average fundings, while values below zero indicate below average funding.  Foreign organizations received below average funding.", fig.height=6.5, out.width="99%"}

main_org_2020 <- main_org %>% filter(fy==2020)

main_org_2020$region<-fct_reorder(main_org_2020$region, main_org_2020$tot_doll, median)

plot26<-ggplot(main_org_2020, aes(x=as.factor(fy), y=log(tot_doll/1e6), fill=region))+ theme_bw() +
  geom_boxplot(position="dodge",
               outlier.shape = NA)+stat_summary(fun.y=mean, colour='black', geom="point", position = position_dodge2(width = 0.75),
                                                shape=18, size=3) +
  
  scale_x_discrete("") + 
  scale_fill_brewer("",palette = 'RdYlBu') +
  scale_y_continuous("Log Funding ($Million)") +
  ggtitle("A") + theme(plot.title = element_text(face = "bold"))

# Plot between and within for organizations

# library(plyr)
# library(reshape)

df.Between.Theil <- matrix(0, length(year.counter),2)

for (j in 1:length(year.counter))
{
  raw.data.org <- subset(main_org, fy==year.counter[j], select=c(fy,region, tot_doll))
  orgsum <- ddply(raw.data.org, c("region"), summarise, 
                  doll = sum(as.numeric(tot_doll)),
                  cnt = length(as.integer(tot_doll)))
  
  totsum <- ddply(raw.data.org, c("region"), summarise, 
                  totdoll = sum(as.numeric(raw.data.org$tot_doll)),
                  totcnt = length(as.integer(raw.data.org$tot_doll)))
  
  comb <- merge(orgsum, totsum, by="region")
  
  df.between <- as.data.frame(comb)
  df.between$dollprop <- df.between$doll/df.between$totdoll
  df.between$cntprop <- df.between$cnt/df.between$totcnt
  df.between$prop <- df.between$dollprop*log(df.between$dollprop/df.between$cntprop)
  
  between.theil <- sum(as.numeric(df.between$prop))
  
  df.Between.Theil[j,1] <- year.counter[j]
  df.Between.Theil[j,2] <- between.theil
  
}

df.Between.Theil <-  as.data.frame(df.Between.Theil)
colnames(df.Between.Theil) <- c("FiscalYear","BetweenTheil")

df.Theil.Index <- merge(df.Theil, df.Between.Theil, by="FiscalYear")


#COMPUTE WITHIN THEIL BY SuBTRACTING Between Theil From Total theil

df.Theil.Index$WithinTheil <- df.Theil.Index$TheilIndex - df.Theil.Index$BetweenTheil


Theil.frame<-melt(df.Theil.Index, id=c('FiscalYear'), measure=c('TheilIndex','BetweenTheil','WithinTheil'))


plot27<- ggplot(Theil.frame,
                aes(x=FiscalYear, y=value, label=value, shape=variable)) + theme_bw()
plot27<- plot27 + geom_line(aes(color=variable, group=variable), na.rm = TRUE, size=1) + 
  geom_point(aes(color=variable, group=variable), na.rm = TRUE, size=2) + 
  scale_color_discrete("",
                       breaks=c('TheilIndex','BetweenTheil','WithinTheil'),
                       labels=c('Total Inequality','Inequality Between Organization Regions','Inequality Within Organization Regions')) +
  scale_shape_discrete("",
                       breaks=c('TheilIndex','BetweenTheil','WithinTheil'),
                       labels=c('Total Inequality','Inequality Between Organization Regions','Inequality Within Organization Regions')) +
  scale_x_continuous("Fiscal Year", c(1990, 2000,
                                      2010, 2020)) + 
  scale_y_continuous("Theil Index") + 
  ggtitle("B") + theme(plot.title = element_text(face = "bold"))

# Theil elements

year.counter <- as.integer(c(seq(1985,2020)))

out=NULL

for (j in 1:length(year.counter))
  
{
  raw.data.org <- subset(main_org, fy==year.counter[j], select=c(fy, region, tot_doll))
  orgsum <- ddply(raw.data.org, c("region"), summarise, 
                  doll = sum(as.numeric(tot_doll)),
                  cnt = length(as.integer(tot_doll)))
  
  totsum <- ddply(raw.data.org, c("region"), summarise, 
                  totdoll = sum(as.numeric(raw.data.org$tot_doll)),
                  totcnt = length(as.integer(raw.data.org$tot_doll)))
  
  comb <- merge(orgsum, totsum, by="region")
  df.between <- as.data.frame(comb)
  df.between$dollprop <- df.between$doll/df.between$totdoll
  df.between$cntprop <- df.between$cnt/df.between$totcnt
  df.between$element <- df.between$dollprop*log(df.between$dollprop/df.between$cntprop)
  df.between$fy <- year.counter[j]
  
  df.Theil.element<- subset(df.between, select=c(fy, region, element))
  Theil.element <- as.data.frame(df.Theil.element)
  out=rbind(out, Theil.element)
  
}

org.theil.element<-out

dat1 <- subset(org.theil.element, element >= 0)
dat2 <- subset(org.theil.element, element < 0)

plot28 <- ggplot() + theme_bw()+ theme(panel.grid.minor = element_blank())+
  geom_bar(data = dat1, aes(x=fy, y=element, fill=region),stat = "identity") +
  geom_bar(data = dat2, aes(x=fy, y=element, fill=region),stat = "identity") +
  scale_fill_discrete("")+
  scale_x_continuous("Fiscal Year", c(1990, 2000,
                                      2010, 2020)) + 
  scale_y_continuous("Theil Element") + 
  scale_fill_manual(values=c("blue", "aquamarine", "red", "darkolivegreen1", "darkmagenta", "gold","brown"  ))+
  theme(legend.title = element_blank())+
  ggtitle("C") + theme(plot.title = element_text(face = "bold"))


plot26 + plot27 + plot28 + plot_layout(ncol = 1)
#ggsave("Figure 8.jpg", width = 8, height = 8, units = c("in"), dpi=600)


```

```{r org_plots_state, dpi=300, echo = FALSE, message = FALSE, warning=FALSE, fig.cap="RPG Funding Distribution and Inequalities According to Organization State within the United States. The panel shows a Theil index components plot, showing that within state inequalities contribute more to overall inequality than between-state inequality.", fig.height=2.25, out.width="99%"}


# Plot between and within for organizations by state -- first need to exclude all foreign organizations

main_org<-main_org %>% filter(region != "Foreign")

# library(plyr)
# library(reshape)

df.Between.Theil <- matrix(0, length(year.counter),2)

for (j in 1:length(year.counter))
{
  raw.data.org <- subset(main_org, fy==year.counter[j], select=c(fy,state_code, tot_doll))
  orgsum <- ddply(raw.data.org, c("state_code"), summarise, 
                  doll = sum(as.numeric(tot_doll)),
                  cnt = length(as.integer(tot_doll)))
  
  totsum <- ddply(raw.data.org, c("state_code"), summarise, 
                  totdoll = sum(as.numeric(raw.data.org$tot_doll)),
                  totcnt = length(as.integer(raw.data.org$tot_doll)))
  
  comb <- merge(orgsum, totsum, by="state_code")
  
  df.between <- as.data.frame(comb)
  df.between$dollprop <- df.between$doll/df.between$totdoll
  df.between$cntprop <- df.between$cnt/df.between$totcnt
  df.between$prop <- df.between$dollprop*log(df.between$dollprop/df.between$cntprop)
  
  between.theil <- sum(as.numeric(df.between$prop))
  
  df.Between.Theil[j,1] <- year.counter[j]
  df.Between.Theil[j,2] <- between.theil
  
}

df.Between.Theil <-  as.data.frame(df.Between.Theil)
colnames(df.Between.Theil) <- c("FiscalYear","BetweenTheil")

df.Theil.Index <- merge(df.Theil, df.Between.Theil, by="FiscalYear")


#COMPUTE WITHIN THEIL BY SuBTRACTING Between Theil From Total theil

df.Theil.Index$WithinTheil <- df.Theil.Index$TheilIndex - df.Theil.Index$BetweenTheil


Theil.frame<-melt(df.Theil.Index, id=c('FiscalYear'), measure=c('TheilIndex','BetweenTheil','WithinTheil'))


plot29<- ggplot(Theil.frame,
                aes(x=FiscalYear, y=value, label=value, shape=variable)) + theme_bw()
plot29<- plot29 + geom_line(aes(color=variable, group=variable), na.rm = TRUE, size=1) + 
  geom_point(aes(color=variable, group=variable), na.rm = TRUE, size=2) + 
  scale_color_discrete("",
                       breaks=c('TheilIndex','BetweenTheil','WithinTheil'),
                       labels=c('Total Inequality','Inequality Between Organization States','Inequality Within Organization States')) +
  scale_shape_discrete("",
                       breaks=c('TheilIndex','BetweenTheil','WithinTheil'),
                       labels=c('Total Inequality','Inequality Between Organization States','Inequality Within Organization States')) +
  scale_x_continuous("Fiscal Year", c(1990, 2000,
                                      2010, 2020)) + 
  scale_y_continuous("Theil Index") 

plot29
#ggsave("Figure 9 new.jpg", width = 8, height = 4, units = c("in"), dpi=600)


```

## Organizational Inequalities

In additional analyses, we look at RPG funding inequalities among organizations.  Figure \ref{fig:org_funding} shows data analagous to those in Figure \ref{fig:distribution_pi_funding}.  Because the absolute number of organizations is much less than for PIs (e.g. in 2020 there were `r sum(org_2020$counter)` unique organizations receiving RPG funding) we focus on the top decile (10%) rather than the top centile.  The top 10% of organizations have been receiving approximately 70% of RPG funding, while the bottom half have received well under 5%.  Like with PIs, inequalities increased after the doubling, but patterns in more recent years have differed.  Inequalities decreased in the late 2000s (perhaps coincident with the 2008 finanical crash), but have increased slightly in more recent years.

\vspace{11pt}

Figure \ref{fig:org_plots} shows distribution of RPG funding in Fiscal Year 2020 according to organization type.  Because the distributions are highly skewed (even more so than with PIs), we show log-transformed values (Panel A).  There are marked differences _between_ groups -- medical schools are receiving higher levels of funding than other institutions.  We confirm this by calculating Theil indices, which show that organizational inequalities stem from both _between group_ and _within group_ variability (Panel B).  The Theil elements plot (Panel C), consistent with Panel A, shows that medical schools, and to a lesser extent hospitals, are groups that receive higher levels of funding. Figure \ref{fig:org_plots_region} shows corresponding data according to organization region. Funding inequalities were greater within regions than betweeen regions. Figure \ref{fig:org_plots_state} shows similarly that for domestic institutions within state inequalities contribute more to overall inequality that between-state inequalities.

## Perspective: Income Inequality in the United States and Europe -- Population Data

In order to put these NIH-specific data into perspective, we present high-level income equality data for general populations of the United States and the European Union.  We show data from the World Inequality Database [@WID_home], which was developed by Emmanuel Saez and colleagues.

\vspace{11pt}

Figure \ref{fig:USA_Europe} shows percent of annual income going to the top centile (Panel A) and the bottom half (Panel B) of the populations of the United States and Europe from 1980 to 2020. We focus on income, instead of wealth, since income for most people comes from remuneration for work and therefore would be analogous to RPG funding awarded in anticipation of scientific work. At all times, income inequality has been greater in the United States. Changes in inequality have also been greater in the United States.  From 1995 to 2019, the proportion of income going to the top centile of the United States population has increased from 14.3% to 18.7%, a relative increase of 31%.  During the same time, the proportion of RPG funding going to the top centile of RPG PIs has increased from 8.3% to 10.8% (Figure \ref{fig:distribution_pi_funding}, Panel C), a relative increase of 30%. Although the US population and NIH-funded PIs have experienced different events -- e.g., the 2000 recession and the 2008 financial crash for the US population; the NIH doubling, the 2006 payline crash, the 2013 sequestration, and the recent string of budget increases for NIH-funded PIs -- the overall relative changes in inequality at the top are remarkably similar. 

```{r USA_Europe, dpi=300, echo = FALSE, message = FALSE, warning=FALSE, fig.cap="United States and European Union income equality measures from the World Inequality Database. Panel A: Percent of income going to the top centile of the population. Panel B: Percent of income going to the bottom half.", fig.height=3.5, out.width="99%"}

load("~/OneDrive - National Institutes of Health/Files to save/Grant Cap Analyses/WID.RData")

# Top centile

top_centile_wid_europe <- WID %>% filter(Percentile=="p99p100") %>% select(Year, Europe) %>%
  mutate(region="European Union")
names(top_centile_wid_europe)<-c("Year","Proportion","Region")

top_centile_wid_usa <- WID %>% filter(Percentile=="p99p100") %>% select(Year, USA) %>%
  mutate(region="USA")
names(top_centile_wid_usa)<-c("Year","Proportion","Region")

top_centile_wid<-rbind(top_centile_wid_europe, top_centile_wid_usa)

plot13<- ggplot(top_centile_wid,
               aes(x=Year, y=100*Proportion, label=Proportion, shape=Region)) + theme_bw() +
  geom_line(aes(color=Region, group=Region), na.rm = TRUE, size=1) + 
  geom_point(aes(color=Region, group=Region), na.rm=TRUE, size=2)+
  scale_shape_discrete("",
                       breaks=c('European Union', 'USA')) +
  scale_color_discrete("",
                       breaks=c('European Union', 'USA')) +
  scale_x_continuous("\nYear") +
  scale_y_continuous("Percent of Income Received") + theme(legend.position = "top") +
  ggtitle("A") + theme(plot.title = element_text(face = "bold"))

# Bottom half

bottom_half_wid_europe <- WID %>% filter(Percentile=="p0p50") %>% select(Year, Europe) %>%
  mutate(region="European Union")
names(bottom_half_wid_europe)<-c("Year","Proportion","Region")

bottom_half_wid_usa <- WID %>% filter(Percentile=="p0p50") %>% select(Year, USA) %>%
  mutate(region="USA")
names(bottom_half_wid_usa)<-c("Year","Proportion","Region")

bottom_half_wid<-rbind(bottom_half_wid_europe, bottom_half_wid_usa)

plot14<- ggplot(bottom_half_wid,
               aes(x=Year, y=100*Proportion, label=Proportion, shape=Region)) + theme_bw() +
  geom_line(aes(color=Region, group=Region), na.rm = TRUE, size=1) + 
  geom_point(aes(color=Region, group=Region), na.rm=TRUE, size=2)+
  scale_shape_discrete("",
                       breaks=c('European Union', 'USA')) +
  scale_color_discrete("",
                       breaks=c('European Union', 'USA')) +
  scale_x_continuous("\nYear") +
  scale_y_continuous("") + theme(legend.position = "top") +
  ggtitle("B") + theme(plot.title = element_text(face = "bold"))

plot13 + plot14
#ggsave("Figure 10.jpg", width = 8, height = 4, units = c("in"), dpi=600)


```

# Discussion

Inequalities in funding of RPG PIs have increased since the NIH doubling, with further increases since sequestration in 2013 (Figure \ref{fig:distribution_pi_funding}).  Over the past few years, a time of substantial and sustained budget increases for NIH and a time of focus on early career investigators, there has been a decrease in the degree of inequality, but not quite back to the level of 2013. The RPG funding inequalities primarily reflect changes "at the top," meaning among the most highly funded investigators (Figure \ref{fig:distribution_pi_funding}, Panels C and D).  The top 1%'s share of RPG funding has increased from 8% before the doubling to nearly 10% now (Figure \ref{fig:distribution_pi_funding}, Panel C); this difference translates into ~\$400 million, or the equivalent of 800 RPG awards. Since sequestration, the top 1% has received an increased share of funding, while the bottom 50% has received less. During the NIH doubling, both the top centile and the lower half saw increases in the proportion of funding they received (Figure \ref{fig:distribution_pi_funding}, Panels A and B). 

\vspace{11pt}

The composition of the RPG PI workforce has evolved over time, with greater proportions of investigators who are late career, women, and Asian, and lesser proportions of MD-only degree holders (Figure \ref{fig:distribution_pi_awardees}). Despite steady increases in the proportion of women investigators, they are still well below parity. (Figure \ref{fig:distribution_pi_awardees}, Panel B). Among the groups studied, more funding goes to late career investigators, as well as to men, whites, and holders of MD degrees.  Nonetheless, there is greater inequality within groups than between groups (Figures \ref{fig:box_plots_groups} to \ref{fig:theil_element_plots}). One might argue that it may be reasonable for researchers to receive more funding at later career stages as they may have larger networks and are more experienced at posing research questions. Thus, some inequality may be considered "acceptable." But there is not funding parity for gender or race for researchers in the workforce, which are unacceptable inequalities. Over the past few years NIH has launched high-profile initiatives to enhance the diversity of the biomedical research work force. [@noauthor_unite_2021] [@noauthor_career_nodate]

# Materials and Methods

From the NIH IMPAC II database, we obtained PI-specific data on inflation-adjusted total-cost funding of Research Project Grants (RPGs), defined as those grants with activity codes of DP1, DP2, DP3, DP4, DP5, P01, PN1, PM1, R00, R01, R03, R15, R21, R22, R23, R29, R33, R34, R35, R36, R37, R61, R50, R55, R56, RC1, RC2, RC3, RC4, RF1, RL1, RL2, RL9, RM1, UA5, UC1, UC2, UC3, UC4, UC7, UF1, UG3, UH2, UH3, UH5, UM1, UM2, U01, U19, and U34. Not all of these activity codes were used by NIH every year.  For FY 2009 and 2010 we excluded awards made under the American Recovery and Reinvestment Act of 2009 (ARRA) and all ARRA solicited applications and awards. For FY2020 we excluded awards issued using supplemental Coronavirus (COVID-19) appropriations. Inflation-adjustments were referenced to FY2019 using the Biomedical Research and Development Price Index.[@noauthor_nih_nodate_brdpi]

We measured inequality by three approaches: Proportion of funds going to the top 1%,or centile, [@saez_rise_2020]; standard deviation of the log of funding [@hoffmann_growing_2020], a measure that accounts for the well-documented skewness in funding and that is particularly sensitive to low and intermediate levels of funding; and the Theil T index [@conceicao_young_2000], a measure that is more sensitive to higher levels of funding and that be exploited to explore contributions of different groups to overall inequality.

For individual level data (say of individual PIs), the Theil Index (_T_) of funding inequality is mathematially represented as:

\begin{equation}
T = \sum_{p = 1}^{n} (\frac{1}{n}*\frac{y_p}{\mu_y}*ln\frac{y_p}{\mu_y})
\end{equation}

where _n_ is the number of individual PIs, $y_p$ is the funding of PI _p_, and $\mu_y$ is the population mean funding.  The final logarithmic fraction takes on a value greater than 0 if the individual investigator _p_'s funding is greater than the population mean $\mu_y$ and less than 0 if the individual investigator's funding is less than the population mean. We can think of the 3 terms as: $\frac{1}{n}$ as the investigator's proportion of the population; $\frac{y_p}{\mu_y}$ as the magnitude of deviance compared to the overall population; and $ln\frac{y_p}{\mu_y}$ as the direction of deviance.  

\vspace{11pt}

For grouped data (e.g. data grouped by career stage or gender or other characteristics), we can present the Theil Index _T_ as a weighted average of inequality _within_ each group plus inequality _between_ those groups.  That is:

\begin{equation}
T = T'_g + T^w_g
\end{equation}

where $T'_g$ is the _between-group_ component and $T^w_g$ is the _within group_ component.  

\vspace{11pt}

The _between-group_ component of the Theil Index ($T'_g$) is mathematically represented in a form similar to the overall Theil Index (equation 1), namely:

\begin{equation}
T'_g = \sum_{i = 1}^{m} (\frac{p_i}{P}*\frac{y_i}{\mu}*ln\frac{y_i}{\mu})
\end{equation}

where _i_ indexes the _m_ groups (e.g. early, middle, and late career investigators), _P_ is the total population, $y_i$ is the average funding of the group _i_, and $\mu$ is the average funding accross the entire population.  The expression within the parenthesis is called the "Theil element," which is positive (or negative) if the group's average funding is above (or below) the population average and zero if the averages are equal.  The Theil elements represent the contribution of each group to total inequality _between_ the groups.

\vspace{11pt}

Unlike other measures of inequality (e.g. proportion of funding going to the top centile or standard deviation of log funding), the Theil Index is not intuitive.  However, it can be used to parse group data, allowing us to parse inequality into _within group_ and _between group_ components.

# Figure Captions

1. Distribution of Research Project Grant (RPG) Principal Investigator (PI) Funding, Fiscal Years 1985-2020.  Panel A: Percent of RPG funds distributed to the top centile, top decile, and bottom half of investigators.  Panel B: Standard deviation of the log of funding, a measure that focuses primarily on lower and intermediate levels of funding.  Panel C: Percent of RPG funds distributed solely to the top centile of investigators.  Panel D: Theil T index, a measure more sensitive to the highest funding levels, and hence has a similar appearance to percent of funds distributed to the top centile.  The vertical dotted lines refer to the beginning and end of the NIH doubling and the year of budget sequestration (2013).

2. Secular changes in the composition of the RPG PI Workforce from fiscal year 1985 to fiscal year 2020. Race data are shown from 1995 on due to high proportions of unknown values beforehand. Each plot shows the percentage of RPG PIs according to different groupings. All percentages add up to 100. Panel A: Career Stage. Panel B: Gender. Panel C: Race. Panel D: Degree.

3. Box plots showing the distribution of funding in FY2020 according to PI groups.  Diamonds refer to means; the higher means compared to medians reflect highly skewed distributions. Outliers are not displayed Panel A: Career Stage. Panel B: Gender. Panel C: Race. Panel D: Degree.  For all groups, variability appears to be greater within groups than between groups. AA = African-American.

4. Components of Theil index, showing between-group and within-group contributions to overall inequality over time.  Panel A: Career Stage. Panel B: Gender. Panel C: Race. Panel D: Degree. For all groups, within-group differences contribute more to inequality than between-group differences.

5. Theil Elements in different groups over time.  Panel A: Career stage.  Panel B: Gender.  Panel C: Race.  Panel D: Degree.  Values above the zero line indicate that groups received above average funding, while values below zero indicate below average funding. Thus, as in Panel A, late stage investigators received above average funding and early stage investigators received below average funding. Middle career investigators initially received above average funding, but in recent years have received funding close to average, contributing little to inequality.  AA = African-American.

6. Distribution of Research Project Grant (RPG) Organization Funding, Fiscal Years 1985-2020.  Panel A: Percent of RPG funds distributed to the top decile and bottom half of organizations.  Panel B: Standard deviation of the log of funding, a measure that focuses primarily on lower and intermediate levels.  Panel C: Percent of RPG funds distributed solely to the top decile of organizations.  Panel D: Theil T index, a measure more sensitive to the highest funding levels, and hence has a similar appearance to percent of funds distributed to the top centile.  The vertical dotted lines in Panels B, C, and D refer to the beginning and end of the NIH doubling and the year of budget sequestration (2013).

7. RPG Funding Distribution and Inequalities According to Organization Type.  Panel A: Box plots showing distributions of log-transformed RPG funding in FY2020.  Panel B: Theil index components plot, showing that both between group and within group inequalities contribute to overall inequality.  Panel C: Theil elements plot.  Values above the zero line indicate that groups received above average fundings, while values below zero indicate below average funding.  Medical schools and hospitals received above average funding.

8. RPG Funding Distribution and Inequalities According to Organization Region.  Panel A: Box plots showing distributions of log-transformed RPG funding in FY2020.  Panel B: Theil index components plot, showing that within group inequalities primarily contribute to overall inequality.  Panel C: Theil elements plot.  Values above the zero line indicate that groups received above average fundings, while values below zero indicate below average funding.  Foreign organizations received below average funding.

9. RPG Funding Distribution and Inequalities According to Organization State within the United States. The panel shows a Theil index components plot, showing that within state inequalities contribute more to overall inequality than between-state inequality.

10. United States and European Union income equality measures from the World Inequality Database. Panel A: Percent of income going to the top centile of the population. Panel B: Percent of income going to the bottom half.

# References {#references .unnumbered}
